# Supplementary material for: Multidrug-Resistant Escherichia coli in Broiler and Indigenous Farm Environments in Klang Valley, Malaysia
Source: Antibiotics (Basel). 2025 Feb 28;14(3):246. doi: 10.3390/antibiotics14030246 (PMC11939170; doi:10.3390/antibiotics14030246)
Supplement: Supplementary file 1 [file antibiotics-14-00246-s001.zip]

Archive with 1 entries (1 files):
- antibiotics-3261433-supplementary.pdf
